# Supplementary material for: Analgesic and Anticancer Activity of Benzoxazole Clubbed 2-Pyrrolidinones as Novel Inhibitors of Monoacylglycerol Lipase
Source: Molecules. 2021 Apr 20;26(8):2389. doi: 10.3390/molecules26082389 (PMC8074287; doi:10.3390/molecules26082389)
Supplement: Supplementary file 1 [file molecules-26-02389-s001.zip]

Archive with 1 entries (1 files):
- molecules-1171671-SI.pdf
